# Supplementary material for: Daytime SHP2 inhibitor dosing, when immune cell numbers are elevated, shrinks neurofibromas
Source: Life Sci Alliance. 2025 Sep 24;8(12):e202503359. doi: 10.26508/lsa.202503359 (PMC12461152; doi:10.26508/lsa.202503359)
Supplement: Supplementary file 2 [file LSA-2025-03359_TableS1.xlsx]

## Sheet: Immune
		MEKi vs Vehicle			SHP2i vs Vehicle
9_Dendritic_cells	Term	Overlap	Adjusted.P.value	Genes	Overlap	Adjusted.P.value	Genes
	Complement	12/200	2.2e-05	LGALS3 GMFB FCER1G CTSL SPOCK2 PRKCD ANXA5 FN1 SCG3 MT3 CTSS CD55	12/200	5.26e-05	LGALS3 GMFB FCER1G CTSL SPOCK2 ANXA5 FN1 SCG3 CALM1 MT3 CTSS CD55
	Epithelial Mesenchymal Transition	11/200	5.13e-05	RGS4 COL1A1 LGALS1 COL1A2 DST LUM MGP FN1 PMP22 FSTL1 CD44	9/200	0.0017	COL1A1 RGS4 COL1A2 LUM MGP FN1 PMP22 FSTL1 DCN
	KRAS Signaling Up	11/200	5.13e-05	AKAP12 SNAP25 PCP4 PCSK1N FCER1G IL1B F13A1 CPE SCG3 APOD CTSS	8/200	0.0046	SNAP25 PCP4 PCSK1N FCER1G CCSER2 APOD SCG3 CTSS
	Adipogenesis	10/200	0.000209	RTN3 REEP5 APLP2 UBC SNCG LIFR ATP1B3 COX6A1 ALDOA YWHAG	9/200	0.0017	RTN3 REEP5 NDUFA5 APLP2 CHCHD10 SNCG GHITM ALDOA YWHAG
	Apoptosis	9/161	0.000209	IFITM3 LGALS3 LUM FEZ1 IL1B LMNA SOD2 NEFH CD44	8/161	0.0017	LGALS3 LUM FEZ1 VDAC2 HSPB1 SPTAN1 NEFH DCN
	Cholesterol Homeostasis	6/74	0.00052	LGALS3 HMGCS1 FABP5 ANXA5 CD9 ACTG1	6/74	0.0013	LGALS3 FDPS HMGCS1 FABP5 ANXA5 CD9
	Fatty Acid Metabolism	8/158	0.000654	GABARAPL1 HSP90AA1 LGALS1 HMGCS1 SERINC1 ALDOA S100A10 YWHAH	9/158	0.000582	GABARAPL1 HSP90AA1 HMGCS1 RAP1GDS1 SERINC1 MIF ALDOA S100A10 YWHAH
	Mitotic Spindle	9/199	0.000654	DYNC1H1 DST KIF5B KIF1B KIFAP3 KLC1 DYNLL2 SPTBN1 PAFAH1B1	8/199	0.0046	KIF5B KIF1B KLC1 SPTAN1 DYNLL2 SPTBN1 TUBA4A PAFAH1B1
	Estrogen Response Late	9/200	0.000654	RET PCP4 FABP5 PRKAR2B DYNLT3 CPE CD9 COX6C CD44	NA	NA	NA
	UV Response Dn	7/144	0.002	RGS4 COL1A1 COL1A2 IGFBP5 PRKAR2B MAP1B PMP22	6/144	0.014	RGS4 COL1A1 COL1A2 IGFBP5 MAP1B PMP22
	UV Response Up	7/158	0.0031	RET PPP1R2 PRKCD ALDOA SOD2 SLC25A4 GRINA	NA	NA	NA
	IL-2/STAT5 Signaling	7/199	0.0105	IFITM3 GABARAPL1 AHNAK CD81 SYT11 SCN9A CD44	NA	NA	NA
	Angiogenesis	3/36	0.0152	LUM FSTL1 PF4	3/36	0.0186	LUM FSTL1 PF4
	IL-6/JAK/STAT3 Signaling	4/87	0.0282	IL1B CD9 CD44 PF4	NA	NA	NA
	Oxidative Phosphorylation	6/200	0.0344	NDUFA4 COX6A1 ATP6V1E1 ATP1B1 COX6C SLC25A4	11/200	0.00017	NDUFA7 NDUFA5 NDUFA4 NDUFB4 NDUFB2 VDAC2 ATP6V1E1 COX6C ATP1B1 COX5A SLC25A4
	Protein Secretion	4/96	0.0345	DST GNAS KIF1B ATP1A1	NA	NA	NA
	Hypoxia	NA	NA	NA	8/200	0.0046	KLF7 LXN TPI1 KIF5A MIF ALDOA GAPDH DCN
	mTORC1 Signaling	NA	NA	NA	8/200	0.0046	TPI1 IGFBP5 HMGCS1 CD9 ALDOA PPIA GAPDH TUBA4A
	Myogenesis	NA	NA	NA	7/200	0.0162	COL1A1 REEP1 GABARAPL2 FDPS APOD SPTAN1 CRYAB
	Coagulation	NA	NA	NA	5/138	0.0415	KLF7 FN1 CD9 CRIP2 PF4
	Glycolysis	NA	NA	NA	6/200	0.0485	TPI1 STMN1 MIF ALDOA PPIA DCN
10_Dendritic_cells	Term	Overlap	Adjusted.P.value	Genes	Overlap	Adjusted.P.value	Genes
	IL-2/STAT5 Signaling	12/199	2.57e-08	CYFIP1 CCND2 GADD45B AHNAK IL1R2 IL2RA BHLHE40 NFKBIZ IRF8 TRAF1 SMPDL3A DHRS3	5/199	0.0029	CCND2 AHNAK IL1R2 SMPDL3A PLEC
	TNF-alpha Signaling via NF-kB	12/200	2.57e-08	STAT5A EHD1 KDM6B NR4A3 GADD45B GPR183 BHLHE40 REL TRAF1 FOS NFKBIE NFKB1	NA	NA	NA
	Allograft Rejection	9/200	2.37e-05	CCR1 FGR CCND2 PRKCB IL2RA STAT4 IRF8 CFP IL2RG	NA	NA	NA
	IL-6/JAK/STAT3 Signaling	5/87	0.000995	CCR1 IL1R2 IL2RA CD9 IL2RG	4/87	0.0022	ITGA4 IL1R2 CD9 IL6ST
	mTORC1 Signaling	7/200	0.000995	SDF2L1 TXNRD1 IFRD1 BHLHE40 CD9 IFI30 CFP	4/200	0.0153	SDF2L1 IFRD1 CD9 CFP
	Inflammatory Response	6/200	0.0048	RGS1 GPR183 PTAFR CYBB CCR7 NFKB1	NA	NA	NA
	KRAS Signaling Up	6/200	0.0048	CCND2 MMD IRF8 APOD TRAF1 IL2RG	6/200	0.0014	PCSK1N CCND2 MAP3K1 MMD ADAM8 APOD
	Fatty Acid Metabolism	5/158	0.0089	IL4I1 LGALS1 XIST PRDX6 S100A10	NA	NA	NA
	Myogenesis	5/200	0.0217	GADD45B BIN1 IFRD1 BHLHE40 APOD	NA	NA	NA
	Angiogenesis	NA	NA	NA	3/36	0.0022	CCND2 LUM FSTL1
	Epithelial Mesenchymal Transition	NA	NA	NA	5/200	0.0029	RGS4 COL1A1 LUM PMP22 FSTL1
	p53 Pathway	NA	NA	NA	4/200	0.0153	CCND2 RPS27L FGF13 S100A10
	UV Response Dn	NA	NA	NA	4/144	0.0062	RGS4 COL1A1 MAP1B PMP22
2_Macrophage	Term	Overlap	Adjusted.P.value	Genes	Overlap	Adjusted.P.value	Genes
	TNF-alpha Signaling via NF-kB	18/200	7.42e-13	TNFAIP2 PLAUR TNFAIP3 CXCL1 CXCL3 TNF CXCL2 ICAM1 VEGFA CCND1 PLAU IL1B CCL5 CCL4 CCL2 ATF3 CD44 TLR2	15/200	6.66e-10	TNFAIP2 PLAUR TNFAIP3 TNF CXCL2 ICAM1 VEGFA CXCL10 IL1A CCND1 PLAU IL1B CCL4 CCL2 ATF3
	Allograft Rejection	15/200	8.58e-10	LYN CD40 CAPG TNF ICAM1 CCL7 IL1B CCL5 CCL4 IRF7 STAT4 CCL2 LCP2 TLR2 PF4	13/200	2.32e-08	IFNGR1 GPR65 CAPG TNF ICAM1 CCL7 IL1B CCL4 STAT4 NLRP3 CCL2 LCP2 PF4
	IL-6/JAK/STAT3 Signaling	11/87	8.89e-10	CCL7 IL1B CD9 CXCL1 CD36 CXCL3 TNF CD44 IL17RA TLR2 PF4	9/87	1.06e-07	CXCL10 CCL7 IFNGR1 IL1B CD38 CD9 CD36 TNF PF4
	Epithelial Mesenchymal Transition	14/200	3.91e-09	LUM FN1 PLAUR TNFAIP3 CXCL1 CAPG EMP3 VEGFA RGS4 COL1A1 LGALS1 PMP22 VIM CD44	14/200	4.09e-09	LUM FN1 PLAUR TNFAIP3 CAPG FSTL1 VEGFA RGS4 COL1A1 LGALS1 COL1A2 PMP22 TGFBI TGM2
	Interferon Gamma Response	14/200	3.91e-09	LGALS3BP CD40 TNFAIP2 TNFAIP3 ICAM1 BST2 PNP CCL7 CCL5 IRF7 PELI1 STAT4 CCL2 LCP2	12/200	1.38e-07	CXCL10 PNP CCL7 CASP4 FGL2 TNFAIP2 STAT4 TNFAIP3 CD38 CCL2 LCP2 ICAM1
	Inflammatory Response	13/200	3.43e-08	LYN CD40 PLAUR EMP3 ICAM1 BST2 CCL7 IL1B CCL5 IRF7 CCL2 LCP2 TLR2	10/200	7.15e-06	MSR1 CXCL10 IL1A CCL7 IL1B PLAUR NLRP3 CCL2 LCP2 ICAM1
	Complement	12/200	2.84e-07	LYN LGALS3 ITGAM CCL5 ANXA5 FN1 PLAUR IRF7 TNFAIP3 CXCL1 LCP2 CD36	10/200	7.15e-06	LGALS3 ITGAM CASP4 ANXA5 FN1 PLAUR TNFAIP3 LCP2 CD36 PLA2G7
	Apoptosis	10/161	2.45e-06	LGALS3 CCND1 LUM IL1B LMNA PSEN2 EMP1 TNF ATF3 CD44	12/161	2.32e-08	LGALS3 IL1A CCND1 IFNGR1 LUM IL1B CASP4 PSEN2 CD38 EMP1 TNF ATF3
	Cholesterol Homeostasis	7/74	7.27e-06	LGALS3 ANXA5 PLAUR CD9 ANTXR2 ATF3 S100A11	7/74	4.75e-06	LGALS3 FABP5 ANXA5 PLAUR CD9 ANTXR2 ATF3
	IL-2/STAT5 Signaling	9/199	9.75e-05	RNH1 PNP SYNGR2 AHNAK EMP1 PLIN2 CAPG CD44 PLEC	12/199	1.38e-07	CXCL10 PNP SYNGR2 AHNAK CD81 IFNGR1 GPR65 FGL2 EMP1 CAPG TGM2 PLEC
	KRAS Signaling Up	8/200	0.000506	PLAU MMD IL1B PLAUR F13A1 TNFAIP3 EMP1 APOD	11/200	1.14e-06	CXCL10 SNAP25 PCSK1N PLAU MMD IL1B PLAUR F13A1 TNFAIP3 EMP1 APOD
	Hypoxia	8/200	0.000506	ANXA2 MXI1 PLAUR TNFAIP3 S100A4 PLIN2 ATF3 VEGFA	8/200	0.00035	MXI1 PLAUR TNFAIP3 TGFBI AMPD3 ATF3 TGM2 VEGFA
	Angiogenesis	4/36	0.000506	LUM S100A4 VEGFA PF4	4/36	0.0004	LUM FSTL1 VEGFA PF4
	Myogenesis	7/200	0.0026	COL1A1 SYNGR2 PSEN2 APOD IGF1 LSP1 CD36	6/200	0.0097	COL1A1 SYNGR2 PSEN2 APOD IGF1 CD36
	Hedgehog Signaling	3/36	0.0071	NRP2 CDK6 VEGFA	NA	NA	NA
	UV Response Dn	5/144	0.0129	RGS4 COL1A1 ANXA2 MAP1B PMP22	5/144	0.0107	RGS4 COL1A1 COL1A2 MAP1B PMP22
	p53 Pathway	5/200	0.0457	STOM S100A4 RALGDS ATF3 S100A10	NA	NA	NA
	Coagulation	4/138	0.0491	PLAU FN1 CD9 PF4	4/138	0.0455	PLAU FN1 CD9 PF4
	Notch Signaling	2/32	0.0529	CCND1 PSEN2	NA	NA	NA
13_Macrophages	Term	Overlap	Adjusted.P.value	Genes	Overlap	Adjusted.P.value	Genes
	TNF-alpha Signaling via NF-kB	23/200	3.28e-16	DUSP5 BTG2 TNFAIP8 TNFAIP2 TNFAIP3 TNF CXCL2 ICAM1 VEGFA NFKBIA CXCL10 TUBB2A NR4A3 CCND1 PLAU IL1B CCL4 REL CCL2 IL6ST NFKBIE CD44 TLR2	18/200	8.74e-10	BTG2 TNFAIP8 TNFAIP2 TNFAIP3 TNF CXCL2 VEGFA CXCL10 PLAU IL1B CCL4 KLF9 REL TNFSF9 CCL2 IL6ST NFKBIE HBEGF
	IL-6/JAK/STAT3 Signaling	13/87	9.83e-11	IFNGR1 CSF2RB TNF CXCL10 CCL7 IL1B IL2RA CD9 CD36 IL6ST CD44 TLR2 PF4	11/87	1.12e-07	PTPN1 CXCL10 CCL7 IFNGR1 IL1B CD9 CSF2RB CD36 IL6ST TNF PF4
	Allograft Rejection	17/200	3.54e-10	LYN IFNGR1 GPR65 CAPG TNF ICAM1 CCL7 IL1B IL2RA CCL4 STAT4 IRF7 CCL2 CCR5 FCGR2B TLR2 PF4	13/200	5.47e-06	LYN IFNGR1 GPR65 CAPG TNF CCL7 IL1B CCL4 STAT4 CCL2 CCR5 FCGR2B PF4
	Apoptosis	15/161	1.13e-09	IFITM3 BTG2 CDKN1B IFNGR1 LUM PSEN2 EMP1 TNF LGALS3 CCND1 IL1B LMNA TIMP2 NEFH CD44	12/161	5.47e-06	IFITM3 LGALS3 BTG2 CDKN1B IFNGR1 LUM IL1B LMNA PSEN2 TIMP2 EMP1 TNF
	Epithelial Mesenchymal Transition	15/200	1.35e-08	LRP1 LUM FN1 TNFAIP3 CAPG EMP3 FSTL1 THBS1 VEGFA RGS4 LGALS1 PMP22 TGFBI VIM CD44	12/200	2.87e-05	RGS4 LGALS1 LUM FN1 PMP22 TNFAIP3 CAPG TGFBI VIM FSTL1 SCG2 VEGFA
	Inflammatory Response	15/200	1.35e-08	LYN BTG2 EMP3 ICAM1 BST2 NFKBIA CXCL10 CCL7 RGS1 IL1B IRF7 CCL2 CD55 TLR2 LY6E	11/200	0.000111	LYN MSR1 CXCL10 BTG2 CCL7 IL1B TNFSF9 CCL2 CD55 HBEGF LY6E
	Interferon Gamma Response	15/200	1.35e-08	IFITM3 TNFAIP2 TNFAIP3 CSF2RB ICAM1 BST2 NFKBIA CXCL10 PNP CCL7 PELI1 STAT4 IRF7 CCL2 LY6E	11/200	0.000111	IFITM3 CXCL10 PTPN1 IFI27 CCL7 STAT4 TNFAIP2 TNFAIP3 CCL2 CSF2RB LY6E
	IL-2/STAT5 Signaling	14/199	9.36e-08	IFITM3 PRNP AHNAK IFNGR1 GPR65 EMP1 CAPG CXCL10 PNP SYT11 IL2RA PLIN2 CD44 PLEC	10/199	0.000503	IFITM3 PRNP CXCL10 AHNAK IFNGR1 SYT11 GPR65 EMP1 CAPG PLEC
	Complement	12/200	4.98e-06	LYN LGALS3 DUSP5 ITGAM LRP1 ANXA5 FN1 TIMP2 IRF7 TNFAIP3 CD36 CD55	11/200	0.000111	LYN LGALS3 ITGAM ANXA5 FN1 TIMP2 TNFAIP3 CD36 MT3 CTSC CD55
	Angiogenesis	6/36	6.91e-06	LUM PDGFA S100A4 FSTL1 VEGFA PF4	4/36	0.0024	LUM FSTL1 VEGFA PF4
	KRAS Signaling Up	11/200	2.68e-05	CXCL10 SNAP25 PCSK1N MMD PLAU IL1B EMP1 F13A1 CPE TNFAIP3 APOD	13/200	5.47e-06	SNAP25 MMD EMP1 F13A1 TNFAIP3 CXCL10 PCSK1N PLAU IL1B TLR8 CPE APOD HBEGF
	UV Response Up	9/158	0.000131	LYN NFKBIA BTG2 DGAT1 CLTB IL6ST CXCL2 SLC25A4 ICAM1	8/158	0.0019	LYN PPP1R2 BTG2 DGAT1 RRAD IL6ST CXCL2 SLC25A4
	Hypoxia	9/200	0.000735	CDKN1B ANXA2 KIF5A MXI1 TNFAIP3 PLIN2 S100A4 TGFBI VEGFA	9/200	0.0019	LXN CDKN1B ANXA2 KIF5A MXI1 TNFAIP3 MYH9 TGFBI VEGFA
	Coagulation	7/138	0.0017	LRP1 PLAU FN1 CD9 CRIP2 THBS1 PF4	NA	NA	NA
	Cholesterol Homeostasis	5/74	0.0028	LGALS3 FABP5 ANXA5 CD9 ANTXR2	6/74	0.000893	LGALS3 HMGCS1 FABP5 ANXA5 CD9 ANTXR2
	Estrogen Response Late	8/200	0.0029	FABP5 CCND1 NRIP1 CPE CD9 SNX10 IL6ST CD44	NA	NA	NA
	Interferon Alpha Response	5/97	0.0082	IFITM3 BST2 CXCL10 IRF7 LY6E	5/97	0.0138	IFITM3 CXCL10 IFI27 LPAR6 LY6E
	Myogenesis	7/200	0.011	PRNP FXYD1 PSEN2 APOD CD36 LSP1 CRYAB	8/200	0.0063	GNAO1 PRNP PSEN2 MYH9 APOD CD36 CRYAB HBEGF
	Hedgehog Signaling	3/36	0.0136	NRP2 CDK6 VEGFA	4/36	0.0024	NRP2 MYH9 SCG2 VEGFA
	Reactive Oxygen Species Pathway	3/49	0.0303	PRNP MBP LSP1	NA	NA	NA
	p53 Pathway	6/200	0.031	BTG2 MAPKAPK3 PDGFA STOM S100A4 S100A10	8/200	0.0063	LDHB BTG2 RRAD TNFSF9 FGF13 S100A10 HBEGF ZFP36L1
	Glycolysis	6/200	0.031	GOT1 GFPT1 MXI1 TGFBI CD44 VEGFA	7/200	0.0212	GOT1 STMN1 GFPT1 MXI1 TGFBI SLC16A3 VEGFA
	Adipogenesis	6/200	0.031	DGAT1 IFNGR1 STOM SNCG PLIN2 CD36	NA	NA	NA
	UV Response Dn	5/144	0.031	RGS4 CDKN1B ANXA2 MAP1B PMP22	NA	NA	NA
	Androgen Response	4/100	0.0342	TNFAIP8 CDK6 CCND1 DBI	NA	NA	NA
20_T_cells	Term	Overlap	Adjusted.P.value	Genes	Overlap	Adjusted.P.value	Genes
	Epithelial Mesenchymal Transition	5/200	0.0042	RGS4 LUM PMP22 TIMP3 FSTL1	6/200	0.0025	RGS4 COL1A1 COL1A2 LUM PMP22 FSTL1
	KRAS Signaling Up	5/200	0.0042	AKAP12 SNAP25 PCSK1N CPE APOD	5/200	0.0102	SNAP25 PCSK1N SCG3 APOD CTSS
	Allograft Rejection	5/200	0.0042	CD74 GZMA CD28 CD3G LTB	NA	NA	NA
	Interferon Alpha Response	4/97	0.0042	BST2 CD74 PSME2 LY6E	NA	NA	NA
	Interferon Gamma Response	5/200	0.0042	BST2 CD74 GZMA PSME2 LY6E	NA	NA	NA
	Angiogenesis	2/36	0.0364	LUM FSTL1	NA	NA	NA
	UV Response Dn	3/144	0.0624	RGS4 MAP1B PMP22	5/144	0.0031	RGS4 COL1A1 COL1A2 MAP1B PMP22
	Complement	NA	NA	NA	7/200	0.000519	CTSL SPOCK2 GZMA ANXA5 SCG3 CTSS CD55
21_MDSC	Term	Overlap	Adjusted.P.value	Genes	Overlap	Adjusted.P.value	Genes
	Complement	29/200	4.62e-11	C1QA CFH LRP1 SERPINE1 PRCP LIPA PLA2G7 CTSS C3 LGALS3 CTSH LTA4H CTSC CD55 DUSP5 F10 GCA HSPA5 FN1 PLAUR MMP8 MT3 SCG3 LCP2 S100A9 LGMN C1QC MSRB1 LTF	10/200	0.000246	C3 C1QA PLAUR MMP8 S100A9 MT3 CTSS LGMN C1QC MSRB1
	Inflammatory Response	28/200	1.37e-10	CDKN1A CSF3R SERPINE1 EBI3 PTAFR FPR1 SGMS2 SRI GPR132 IL18RAP RGS1 CLEC5A C3AR1 CD14 CD55 ABCA1 PLAUR ATP2B1 TAPBP BST2 PTPRE SELL AXL GPR183 LCP2 IL7R MXD1 LY6E	10/200	0.000246	CSF3R IL18RAP SELL AXL C3AR1 FPR1 PLAUR SGMS2 MXD1 LY6E
	KRAS Signaling Up	27/200	5.17e-10	SNAP25 CFH GLRX CBL CSF2RA CTSS HSD11B1 AKAP12 PCSK1N C3AR1 APOD MMD TMEM176B TMEM176A LAPTM5 PLAUR G0S2 MMP9 PSMB8 LAT2 MAFB TSPAN13 SLPI ID2 CPE SCG3 IL7R	13/200	2.01e-06	SNAP25 TMEM176B TMEM176A PLAUR LAPTM5 G0S2 MMP9 CTSS HSD11B1 PCSK1N SLPI C3AR1 APOD
	TNF-alpha Signaling via NF-kB	25/200	1.09e-08	CDKN1A CD83 SERPINE1 TNFAIP2 SLC2A3 SLC2A6 CCND1 PMEPA1 IER2 ABCA1 DUSP5 GADD45A PLAUR G0S2 ATP2B1 SOD2 KLF2 PTPRE BCL6 TNIP1 ID2 GPR183 IL7R MXD1 SQSTM1	7/200	0.0178	TNFAIP2 PLAUR G0S2 SLC2A3 MXD1 IER2 KLF2
	Allograft Rejection	24/200	3.1e-08	CD86 CD74 IGSF6 TGFB1 IFNGR1 NCF4 LY86 IL16 CAPG ITGAL MMP9 CTSS TAPBP FGR CCND3 IL18RAP FLNA DEGS1 LCP2 PTPN6 LTB CCR5 FCGR2B CCR2	6/200	0.0483	CD74 IL18RAP IGSF6 IL16 MMP9 CTSS
	Epithelial Mesenchymal Transition	24/200	3.1e-08	ITGB1 TGFB1 ITGB5 LRP1 GADD45A LUM SERPINE1 FN1 PLAUR CAPG FSTL1 COL1A1 RGS4 ACTA2 DAB2 COL1A2 BASP1 ID2 MGP PMP22 FLNA PMEPA1 TGFBI TGM2	NA	NA	NA
	Interferon Gamma Response	24/200	3.1e-08	CD86 LGALS3BP CD74 CDKN1A SAMD9L CFH FGL2 FPR1 TNFAIP2 CSF2RB ISG15 SRI IFI30 SOD2 PSMB8 TAPBP BST2 RNF213 EPSTI1 SLAMF7 ST3GAL5 LCP2 PTPN6 LY6E	NA	NA	NA
	mTORC1 Signaling	23/200	1.28e-07	HSPA9 CDKN1A HSPA5 GOT1 TXNRD1 GSR FGL2 M6PR SLC2A3 GLRX IFI30 ADD3 CORO1A HSP90B1 PRDX1 LTA4H CALR NUPR1 ALDOA SQSTM1 GAPDH CTSC LGMN	NA	NA	NA
	Hypoxia	20/200	8.98e-06	BNIP3L CDKN1A ANXA2 HSPA5 SERPINE1 SDC3 PLAUR SLC2A3 GLRX KLHL24 RBPJ AKAP12 KLF7 PRDX5 CCNG2 KIF5A TGFBI ALDOA GAPDH TGM2	6/200	0.0483	PRDX5 ANXA2 CCNG2 PLAUR SLC2A3 KLHL24
	Apoptosis	17/161	2.32e-05	BNIP3L CDKN1A ANXA1 GADD45A IFNGR1 LUM GSR PSEN2 HMGB2 HSPB1 NEDD9 SOD2 LGALS3 CCND1 RARA CD14 SQSTM1	NA	NA	NA
	IL-2/STAT5 Signaling	19/199	2.63e-05	CD86 CYFIP1 RNH1 CD83 IFNGR1 FGL2 CAPG SLC2A3 DHRS3 CKAP4 IGF1R CCND3 SYNGR2 SELL GLIPR2 SYT11 LTB MXD1 TGM2	NA	NA	NA
	Reactive Oxygen Species Pathway	9/49	4.12e-05	CDKN2D MSRA PRDX1 TXNRD1 GSR MGST1 GLRX LSP1 SOD2	4/49	0.0086	CDKN2D MSRA MGST1 LSP1
	Coagulation	15/138	4.52e-05	C1QA ANXA1 CFH LRP1 F10 GDA SERPINE1 FN1 MMP8 MMP9 C3 KLF7 CTSH LTA4H LGMN	7/138	0.0031	C3 C1QA GDA MMP8 MMP9 SH2B2 LGMN
	UV Response Dn	15/144	7e-05	ANXA2 SERPINE1 PTEN SRI ATP2B1 ADD3 IGF1R SYNE1 TGFBR2 RGS4 COL1A1 DAB2 COL1A2 MAP1B PMP22	NA	NA	NA
	IL-6/JAK/STAT3 Signaling	11/87	0.00014	CSF3R TGFB1 IFNGR1 EBI3 CSF2RB LTB CD14 CBL CSF2RA TNFRSF1A IL17RA	NA	NA	NA
	Interferon Alpha Response	10/97	0.0016	BST2 LGALS3BP CD74 SAMD9L SELL EPSTI1 ISG15 IFI30 PSMB8 LY6E	NA	NA	NA
	Apical Junction	15/200	0.0022	CD86 ITGB1 MAP4K2 ACTN1 SDC3 PTEN ATP1A3 MMP9 MAPK13 CNN2 EPB41L2 RAC2 ZYX TGFBI VCL	NA	NA	NA
	Adipogenesis	14/200	0.0057	ABCA1 RNF11 DGAT1 GADD45A IFNGR1 C3 DHRS7 BCL6 ALDH2 CCNG2 SNCG APOE ALDOA TKT	NA	NA	NA
	Xenobiotic Metabolism	14/200	0.0057	CYFIP2 ARG2 ALAS1 F10 TMEM176B SERPINE1 GSR TNFRSF1A HSD11B1 DHRS7 ALDH2 ID2 APOE LPIN2	NA	NA	NA
	Mitotic Spindle	13/199	0.0137	ARFGEF1 NEDD9 RANBP9 KLC1 SSH2 AKAP13 FGD4 EPB41L2 ARHGEF3 CDC42EP2 FLNA SPTBN1 VCL	NA	NA	NA
	p53 Pathway	12/200	0.0332	CYFIP2 PTPRE CDKN1A CCND3 RAP2B TGFB1 GM2A GADD45A NUPR1 IFI30 MXD1 FGF13	NA	NA	NA
	UV Response Up	10/158	0.0384	PPP1R2 CCND3 ALAS1 DGAT1 DDX21 ALDOA SOD2 SQSTM1 SLC25A4 GRINA	NA	NA	NA
	Cholesterol Homeostasis	6/74	0.0419	LGALS3 FABP5 PLAUR S100A11 CXCL16 LGMN	4/74	0.0278	FABP5 PLAUR CXCL16 LGMN
	TGF-beta Signaling	5/54	0.0419	TGFB1 ID2 SERPINE1 PMEPA1 SPTBN1	NA	NA	NA

## Sheet: SC_lineage
		MEKi vs Vehicle			SHP2i vs Vehicle
C3_SCP	Term	Overlap	Adjusted.P.value	Genes	Overlap	Adjusted.P.value	Genes
	Epithelial Mesenchymal Transition	25/200	0	COL16A1 SERPINE2 COL11A1 COL12A1 TNC LAMC1 THBS2 FBLN2 RGS4 CALD1 GPC1 PMEPA1 SLIT2 POSTN LUM IGFBP3 TPM1 BGN COL1A1 BMP1 COL4A2 COL5A1 COL5A2 CALU CRLF1	30/200	0	COL16A1 SERPINE2 COL11A1 COL12A1 TNC LAMC1 THBS2 FBLN2 RGS4 CALD1 GPC1 PMEPA1 SLIT2 POSTN LUM IGFBP3 MMP2 TPM1 BGN COL1A1 MMP14 COL3A1 COL1A2 BMP1 COL4A2 COL5A1 COL5A2 CALU SDC1 CRLF1
	Hypoxia	11/200	7.50733e-06	SLC6A6 COL5A1 P4HA1 TIPARP IGFBP3 GPC1 SDC3 HEXA BGN GCNT2 PAM	13/200	9.17528e-07	TIPARP SDC2 IGFBP3 SDC3 HEXA BGN SLC6A6 COL5A1 GPC1 GCNT2 ANGPTL4 PAM IER3
	Angiogenesis	5/36	9.61846e-05	NRP1 POSTN LUM COL5A2 PDGFA	6/36	8.83861e-06	NRP1 POSTN COL3A1 LUM COL5A2 PDGFA
	KRAS Signaling Up	9/200	0.000111417	NRP1 SNAP25 PCSK1N IGFBP3 CPE PLAT APOD EPHB2 GNG11	14/200	2.23766e-07	NRP1 SNAP25 IGFBP3 PLAT GNG11 GADD45G BTC PCSK1N CPE APOD ANGPTL4 EPHB2 TRIB1 HBEGF
	TNF-alpha Signaling via NF-kB	9/200	0.000111417	SOCS3 RCAN1 CCND1 TIPARP MYC SPHK1 TNC PMEPA1 PHLDA1	13/200	9.17528e-07	CEBPB TIPARP TNC SOCS3 RCAN1 CCND1 MYC PMEPA1 TRIB1 JUNB PHLDA1 IER3 HBEGF
	UV Response Dn	8/144	0.000111417	RGS4 COL1A1 NRP1 MYC MAP1B COL11A1 COL5A2 LAMC1	11/144	1.47566e-06	RGS4 COL1A1 NRP1 COL3A1 COL1A2 MYC MAP1B SDC2 COL11A1 COL5A2 LAMC1
	IL-2/STAT5 Signaling	9/199	0.000111417	ITIH5 NRP1 CCND3 P4HA1 MYC COL6A1 FGL2 PHLDA1 PLPP1	11/199	2.12446e-05	ITIH5 NRP1 CCND3 MYC ODC1 COL6A1 FGL2 TNFSF11 ITGA6 PHLDA1 PLPP1
	Myogenesis	9/200	0.000111417	COL1A1 COL4A2 IGFBP3 SPHK1 IGFBP7 APOD NCAM1 NAV2 AGRN	11/200	2.12446e-05	COL1A1 COL3A1 COL15A1 COL4A2 IGFBP3 APOD IGFBP7 AEBP1 NAV2 AGRN HBEGF
	Glycolysis	8/200	0.000646084	COL5A1 P4HA1 IGFBP3 GPC1 STMN1 SDC3 AGRN PAM	11/200	2.12446e-05	COL5A1 SDC2 GPC1 IGFBP3 STMN1 SDC3 SDC1 ANGPTL4 AGRN PAM IER3
	Androgen Response	5/100	0.00390254	LMAN1 CCND3 CCND1 PMEPA1 PLPP1	6/100	0.00161843	CCND3 CDK6 CCND1 ARID5B PMEPA1 PLPP1
	p53 Pathway	6/200	0.0152605	CCND3 CDKN2A SPHK1 PDGFA TM4SF1 MXD4	10/200	0.000120046	CCND3 CDKN2A PDGFA SDC1 KLK8 CTSD TM4SF1 IER3 HBEGF ZFP36L1
	Apoptosis	5/161	0.0253179	DAP CCND1 LUM BGN PLAT	8/161	0.000735346	DAP CCND1 LUM MMP2 CASP4 BGN PLAT IER3
	Coagulation	NA	NA	NA	6/138	0.00795692	MMP14 BMP1 MMP15 MMP2 PLAT KLK8
	Complement	NA	NA	NA	7/200	0.0103281	MMP14 CEBPB COL4A2 MMP15 CASP4 PLAT CTSD
	Interferon Gamma Response	NA	NA	NA	7/200	0.0103281	CD74 SOCS3 CASP4 FGL2 ARID5B RIPK1 PTPN2
	Apical Junction	NA	NA	NA	6/200	0.0380138	COL16A1 BMP1 MMP2 SDC3 ADAM23 SLIT2
	TGF-beta Signaling	NA	NA	NA	3/54	0.0410675	PMEPA1 ID3 JUNB
C1_nmSC	Term	Overlap	Adjusted.P.value	Genes	Overlap	Adjusted.P.value	Genes
	Epithelial Mesenchymal Transition	17/200	2.2e-11	POSTN COL16A1 SERPINE2 SDC4 TNFRSF12A LUM COL12A1 TNC FN1 BGN THBS2 FBLN2 DCN RGS4 COL1A1 COL1A2 COL5A2	21/200	0	POSTN COL16A1 SERPINE2 SDC4 TNFRSF12A LUM COL12A1 TNC FN1 BGN THBS2 FBLN2 DCN RGS4 COL1A1 COL3A1 COL1A2 COL5A1 COL5A2 MGP MATN2
	TNF-alpha Signaling via NF-kB	15/200	1.6222e-09	SDC4 TIPARP SPHK1 TNC LITAF EIF1 SOCS3 RCAN1 KLF6 TUBB2A CCND1 NFIL3 MYC TRIB1 PHLDA1	17/200	4.85e-11	CEBPB SDC4 TNFAIP6 TIPARP TNC LITAF EIF1 SOCS3 RCAN1 CCND1 NFIL3 MYC TRIB1 PHLDA1 JUNB IER5 IER3
	IL-2/STAT5 Signaling	11/199	8.68766e-06	IFITM3 ITIH5 KLF6 PNP NFIL3 MYC FGL2 ODC1 EMP1 AHR PHLDA1	9/199	0.000354987	IFITM3 ITIH5 PNP NFIL3 MYC FGL2 ODC1 AHR PHLDA1
	Apoptosis	9/161	6.37606e-05	IFITM3 LGALS3 CCND1 TNFRSF12A LUM BGN EMP1 NEFH DCN	9/161	0.000107302	IFITM3 LGALS3 CCND1 TNFRSF12A LUM CASP4 BGN DCN IER3
	Cholesterol Homeostasis	6/74	0.000233759	LGALS3 TNFRSF12A NFIL3 FABP5 CD9 S100A11	6/74	0.000281876	LGALS3 TNFRSF12A NFIL3 FABP5 CD9 S100A11
	Hypoxia	9/200	0.000239995	KLF6 SDC4 NFIL3 TIPARP KIF5A BGN GCNT2 ALDOA DCN	8/200	0.00150378	SDC4 COL5A1 NFIL3 TIPARP BGN GCNT2 DCN IER3
	UV Response Dn	7/144	0.00095919	RGS4 COL1A1 COL1A2 MYC MAP1B COL5A2 RND3	8/144	0.000281876	RGS4 COL1A1 COL3A1 COL1A2 MYC MAP1B COL5A2 RND3
	Interferon Gamma Response	8/200	0.000983182	IFITM3 SOCS3 CD74 PNP FGL2 ARID5B PSMB8 PTPN2	12/200	2.94841e-06	IFITM3 SOCS3 CD74 PNP TNFAIP6 CASP4 FGL2 STAT3 ARID5B ISG15 PSMB8 PTPN2
	KRAS Signaling Up	8/200	0.000983182	SNAP25 PCSK1N CPE EMP1 SPRY2 APOD TRIB1 PSMB8	7/200	0.00546536	PCSK1N CPE SPRY2 APOD TRIB1 PSMB8 GADD45G
	Myc Targets V1	7/200	0.00436615	EIF4A1 SNRPD1 MYC ODC1 EIF2S2 RAN GNL3	10/200	0.000107302	EIF4A1 SNRPD1 MYC RPS5 RPS6 ODC1 RPL14 EIF2S2 RPL18 GNL3
	Myogenesis	7/200	0.00436615	COL1A1 SPHK1 FXYD1 APOD IGFBP7 NAV2 CNN3	8/200	0.00150378	COL1A1 GABARAPL2 COL3A1 FXYD1 APOD IGFBP7 NAV2 CNN3
	Angiogenesis	3/36	0.0100278	POSTN LUM COL5A2	4/36	0.00124809	POSTN COL3A1 LUM COL5A2
	IL-6/JAK/STAT3 Signaling	4/87	0.0142007	SOCS3 TNFRSF12A CD9 PTPN2	5/87	0.00351571	SOCS3 TNFRSF12A STAT3 CD9 PTPN2
	G2-M Checkpoint	6/200	0.0142007	CCND1 SNRPD1 MYC NCL STMN1 ODC1	7/200	0.00546536	CCND1 SNRPD1 MYC NCL STMN1 ODC1 SMC1A
	Estrogen Response Late	6/200	0.0142007	CCND1 FABP5 CPE CD9 SNX10 JAK1	6/200	0.0197025	CCND1 FABP5 CPE CD9 SNX10 JAK1
	mTORC1 Signaling	6/200	0.0142007	PNP NFIL3 FGL2 CD9 EIF2S2 ALDOA	NA	NA	NA
	Interferon Alpha Response	4/97	0.0184738	IFITM3 CD74 GBP2 PSMB8	5/97	0.00527535	IFITM3 CD74 ISG15 GBP2 PSMB8
	Fatty Acid Metabolism	5/158	0.0202738	HSP90AA1 ODC1 XIST ALDOA S100A10	NA	NA	NA
	Complement	5/200	0.0460752	LGALS3 CTSL FN1 CALM1 CD55	6/200	0.0197025	LGALS3 CEBPB CTSL CASP4 FN1 CALM1
	Inflammatory Response	5/200	0.0460752	KLF6 MYC SPHK1 AHR CD55	NA	NA	NA
	p53 Pathway	NA	NA	NA	6/200	0.0197025	HINT1 FGF13 RPL18 IER5 IER3 ZFP36L1
C11_nmSC	Term	Overlap	Adjusted.P.value	Genes	Overlap	Adjusted.P.value	Genes
	Oxidative Phosphorylation	25/200	4e-12	COX7B NDUFB8 COX4I1 NDUFB4 COX7A2 UQCR10 COX5B COX6A1 COX7C COX5A UQCRH ATP6V1E1 COX8A ATP6V1G1 MDH1 GPX4 NDUFA5 NDUFA4 NDUFC1 COX6C ATP1B1 COX6B1 UQCRQ SLC25A5 SLC25A4	29/200	0	COX7B NDUFB8 COX4I1 NDUFB4 NDUFB3 UQCR11 COX7A2 UQCR10 COX5B COX6A1 COX7C COX5A UQCRH ATP6V1E1 ATP6V1F COX8A ATP6V1G1 MDH1 GPX4 NDUFA5 NDUFA4 NDUFC1 COX6C ATP1B1 COX6B1 UQCRQ NDUFAB1 SLC25A5 SLC25A4
	Adipogenesis	19/200	1.47116e-07	COX8A RTN3 COX7B GPX4 NDUFA5 APLP2 CHCHD10 ATP1B3 LIFR GHITM UQCR10 COX6A1 SOD1 REEP5 UQCRQ UBC SNCG ALDOA YWHAG	19/200	7.8137e-09	COX8A RTN3 COX7B GPX4 NDUFA5 APLP2 CHCHD10 UQCR11 LIFR GHITM UQCR10 COX6A1 REEP5 UQCRQ NDUFAB1 UBC SNCG ALDOA YWHAG
	Epithelial Mesenchymal Transition	19/200	1.47116e-07	JUN POSTN COL16A1 SERPINE2 SDC4 CADM1 TNFRSF12A LUM FN1 BGN THBS2 FSTL1 DCN COL1A1 RGS4 COL1A2 COL5A2 MGP PMP22	19/200	7.8137e-09	JUN POSTN COL16A1 SERPINE2 SDC4 LUM FN1 BGN TNC FSTL1 DCN COL1A1 RGS4 COL1A2 BASP1 COL5A2 MGP PMP22 MATN2
	Myc Targets V1	18/200	6.29558e-07	CCT3 YWHAE EIF4A1 HSP90AB1 RPL34 RPS5 RPS6 HSPE1 COX5A RPL6 RPS3 RPL14 RPS2 RPL18 RPS10 PPIA EIF4G2 RAN	11/200	0.00240447	YWHAE HSP90AB1 RPS5 NDUFAB1 RPS6 RPS3 RPL14 RPS2 COX5A PPIA RAN
	Apoptosis	16/161	7.0789e-07	IFITM3 JUN TNFRSF12A GPX4 LUM BGN HSPB1 EMP1 DCN SOD1 DNAJA1 FEZ1 IL1B TIMP2 NEFH ATF3	14/161	3.45008e-06	JUN GPX4 LUM BGN HSPB1 EMP1 CFLAR DCN DNAJA1 CCND1 FEZ1 IL1B NEFH IER3
	Hypoxia	16/200	1.135e-05	JUN LXN TPI1 SDC4 BGN PRKCA MIF FOS DCN AKAP12 KLF7 KIF5A GCNT2 ALDOA GAPDH ATF3	14/200	3.09031e-05	JUN LXN TPI1 SDC4 TIPARP BGN PRKCA MIF DCN KIF5A GCNT2 ALDOA GAPDH IER3
	Reactive Oxygen Species Pathway	7/49	0.000247346	PRDX2 PRNP GPX4 NDUFB4 MBP JUNB SOD1	4/49	0.0284007	PRDX2 GPX4 NDUFB4 MBP
	TNF-alpha Signaling via NF-kB	13/200	0.000718645	EGR1 JUN SDC4 FOS EIF1 SOCS3 RCAN1 TUBB2A IL1B IL6ST JUNB PHLDA1 ATF3	14/200	3.09031e-05	JUN SDC4 TIPARP TNC CFLAR EIF1 SOCS3 RCAN1 TUBB2A CCND1 IL1B IL6ST PHLDA1 IER3
	Myogenesis	11/200	0.00752607	EIF4A2 COL1A1 GNAO1 GABARAPL2 PRNP FXYD1 APOD CKB NAV2 CRYAB CNN3	8/200	0.0354315	COL1A1 GNAO1 GABARAPL2 FXYD1 APOD CKB NAV2 CNN3
	p53 Pathway	11/200	0.00752607	JUN HINT1 RPL36 FOS RPL18 FGF13 BAIAP2 ATF3 PITPNC1 S100A10 ZFP36L1	NA	NA	NA
	UV Response Dn	9/144	0.00755863	RGS4 COL1A1 COL1A2 IGFBP5 MAP1B COL5A2 PMP22 PRKCA RND3	8/144	0.0122297	RGS4 COL1A1 COL1A2 IGFBP5 MAP1B COL5A2 PMP22 PRKCA
	Cholesterol Homeostasis	6/74	0.0112434	TNFRSF12A FABP5 ANXA5 CD9 ATF3 ACTG1	NA	NA	NA
	UV Response Up	9/158	0.0119967	DNAJA1 PPP1R2 EIF5 FOS IL6ST ALDOA JUNB SLC25A4 ATF3	8/158	0.0173062	DNAJA1 PPP1R2 EIF5 CLTB IL6ST ALDOA SLC25A4 ATP6V1F
	Angiogenesis	4/36	0.0140623	POSTN LUM COL5A2 FSTL1	4/36	0.0123679	POSTN LUM COL5A2 FSTL1
	Glycolysis	10/200	0.0140623	TPI1 PKM MDH1 PGAM1 STMN1 MIF ALDOA PPIA DCN SOD1	9/200	0.019821	TPI1 MDH1 PGAM1 STMN1 MIF ALDOA PPIA DCN IER3
	Complement	10/200	0.0140623	CTSL SPOCK2 ANXA5 FN1 TIMP2 SCG3 CALM1 MT3 CD55 HSPA1A	8/200	0.0354315	CTSL SPOCK2 ANXA5 FN1 SCG3 CALM1 MT3 CD55
	KRAS Signaling Up	10/200	0.0140623	BTC AKAP12 SNAP25 PCP4 PCSK1N IL1B EMP1 CPE APOD SCG3	8/200	0.0354315	BTC SNAP25 PCP4 PCSK1N IL1B EMP1 APOD SCG3
	IL-6/JAK/STAT3 Signaling	6/87	0.0166663	SOCS3 JUN TNFRSF12A IL1B CD9 IL6ST	5/87	0.0354315	SOCS3 JUN IL1B CD9 IL6ST
	Fatty Acid Metabolism	8/158	0.0270592	HSP90AA1 MDH1 SERINC1 MIF XIST ALDOA S100A10 YWHAH	7/158	0.0354315	HSP90AA1 MDH1 MIF XIST ALDOA S100A10 YWHAH
	Estrogen Response Late	9/200	0.0345337	PCP4 FABP5 CPE CD9 SNX10 FOS CKB COX6C IL6ST	8/200	0.0354315	PCP4 FABP5 CCND1 CD9 SNX10 CKB COX6C IL6ST
	Unfolded Protein Response	6/113	0.047709	EIF4A2 EIF4A1 RPS14 TUBB2A YWHAZ ATF3	NA	NA	NA
	Notch Signaling	NA	NA	NA	3/32	0.0354315	CCND1 PRKCA RBX1
C5_mSC	Term	Overlap	Adjusted.P.value	Genes	Overlap	Adjusted.P.value	Genes
	TNF-alpha Signaling via NF-kB	14/200	2.03357e-11	PPP1R15A JUN BTG1 SDC4 GADD45B TIPARP FOS SAT1 NR4A2 CXCL10 NR4A1 KLF9 JUNB PHLDA1	11/200	6.80572e-09	NR4A2 JUN TUBB2A SDC4 GADD45B TIPARP KLF9 FOS SAT1 PHLDA1 HBEGF
	Epithelial Mesenchymal Transition	9/200	4.98399e-06	RGS4 JUN TNFRSF12A SDC4 GADD45B LUM FN1 SAT1 DCN	10/200	6.01844e-08	RGS4 JUN TNFRSF12A SDC4 GADD45B LUM MGP FN1 SAT1 DCN
	p53 Pathway	9/200	4.98399e-06	PPP1R15A LDHB HINT1 JUN BTG1 CD81 SLC3A2 FOS SAT1	6/200	0.000842187	HINT1 JUN SLC3A2 FOS SAT1 HBEGF
	Apoptosis	8/161	7.95482e-06	DNAJA1 JUN TNFRSF12A GADD45B LUM LMNA SAT1 DCN	7/161	2.57069e-05	JUN TNFRSF12A GADD45B LUM LMNA SAT1 DCN
	UV Response Up	7/158	6.63973e-05	DNAJA1 NR4A1 BTG1 CNP FOS JUNB SLC25A4	NA	NA	NA
	Hypoxia	7/200	0.000252284	PPP1R15A JUN BTG1 SDC4 TIPARP FOS DCN	5/200	0.00496598	JUN SDC4 TIPARP FOS DCN
	IL-6/JAK/STAT3 Signaling	5/87	0.000270029	CXCL10 JUN TNFRSF12A STAT3 CD9	4/87	0.00205318	JUN TNFRSF12A STAT3 CD9
	Interferon Alpha Response	5/97	0.000396992	CD74 CXCL10 CNP ISG15 GBP2	3/97	0.0241265	CD74 CNP GBP2
	Interferon Gamma Response	6/200	0.00136966	CD74 CXCL10 BTG1 STAT3 ARID5B ISG15	NA	NA	NA
	IL-2/STAT5 Signaling	5/199	0.00833743	CXCL10 GADD45B CD81 SYT11 PHLDA1	NA	NA	NA
	Androgen Response	3/100	0.0348447	ARID5B SAT1 SLC38A2	3/100	0.0241265	ARID5B SAT1 SLC38A2
	Myogenesis	4/200	0.0348447	GADD45B FXYD1 APOD CKB	4/200	0.0241265	GADD45B FXYD1 APOD HBEGF
	Estrogen Response Late	4/200	0.0348447	CD9 HMGCS2 FOS CKB	NA	NA	NA
	KRAS Signaling Up	4/200	0.0348447	PPP1R15A CXCL10 SCG3 APOD	NA	NA	NA
C7_mSC	Term	Overlap	Adjusted.P.value	Genes	Overlap	Adjusted.P.value	Genes
	Oxidative Phosphorylation	17/200	2.39992e-08	ATP6V1G1 COX7B ATP6V0B MDH1 MDH2 NDUFA4 COX4I1 NDUFB4 COX7A2 COX6C ATP1B1 COX7C COX5A LDHB ATP6V1E1 SLC25A5 SLC25A4	18/200	2.55e-11	ATP6V1G1 COX7B ATP6V0B MDH1 NDUFA4 COX4I1 NDUFB4 COX7A2 ATP1B1 COX5B COX6C COX7C COX5A COX6B1 LDHB ATP6V1E1 SLC25A5 SLC25A4
	Adipogenesis	11/200	0.00061998	RTN3 COX7B REEP5 MDH2 APLP2 UBC SNCG ATP1B3 LIFR ALDOA YWHAG	8/200	0.00464241	RTN3 COX7B REEP5 APLP2 UBC SNCG ALDOA YWHAG
	Hypoxia	11/200	0.00061998	KLF7 LXN TPI1 ANXA2 KIF5A GCNT2 PRKCA ALDOA GAPDH DCN PFKP	8/200	0.00464241	KLF7 LXN KIF5A BGN PRKCA ALDOA GAPDH DCN
	Epithelial Mesenchymal Transition	10/200	0.00226353	COL1A1 RGS4 DST LUM MGP FN1 PMP22 TIMP3 FSTL1 DCN	12/200	9.23406e-06	RGS4 COL1A1 COL3A1 DST LUM MGP FN1 BGN PMP22 TIMP3 FSTL1 DCN
	Apoptosis	8/161	0.00674369	DNAJA1 CCND1 LUM FEZ1 TIMP3 SPTAN1 NEFH DCN	7/161	0.00502606	DNAJA1 LUM FEZ1 BGN TIMP3 NEFH DCN
	UV Response Up	8/158	0.00674369	DNAJA1 PPP1R2 PRKCD IL6ST ALDOA SLC25A4 GLS GRINA	6/158	0.0146907	DNAJA1 PPP1R2 PRKCD ALDOA SLC25A4 GRINA
	Cholesterol Homeostasis	5/74	0.0142181	FABP5 ANXA5 SEMA3B CD9 ACTG1	5/74	0.00464241	FABP5 ANXA5 SEMA3B CD9 ACTG1
	Complement	8/200	0.0144929	CTSL SPOCK2 PRKCD ANXA5 FN1 SCG3 CALM1 CD55	7/200	0.0135052	CTSL PRKCD ANXA5 FN1 SCG3 CALM1 CD55
	Fatty Acid Metabolism	7/158	0.0144929	HSP90AA1 MDH1 MDH2 SERINC1 ALDOA S100A10 YWHAH	6/158	0.0146907	HSP90AA1 MDH1 SERINC1 ALDOA S100A10 YWHAH
	Estrogen Response Late	8/200	0.0144929	PCP4 FABP5 CCND1 SEMA3B CD9 CKB COX6C IL6ST	6/200	0.0328215	PCP4 FABP5 SEMA3B CD9 CKB COX6C
	Glycolysis	8/200	0.0144929	TPI1 PKM MDH1 MDH2 PGAM1 ALDOA DCN PFKP	NA	NA	NA
	Protein Secretion	5/96	0.0242519	DST GNAS CLTA KIF1B ATP1A1	4/96	0.0337156	DST GNAS KIF1B ATP1A1
	Notch Signaling	3/32	0.0242519	CCND1 PRKCA RBX1	NA	NA	NA
	UV Response Dn	6/144	0.0289873	RGS4 COL1A1 ANXA2 MAP1B PMP22 PRKCA	6/144	0.0127678	RGS4 COL1A1 COL3A1 MAP1B PMP22 PRKCA
	Myogenesis	7/200	0.0369286	EIF4A2 COL1A1 GNAO1 PRNP APOD CKB SPTAN1	8/200	0.00464241	EIF4A2 COL1A1 GNAO1 GABARAPL2 PRNP COL3A1 APOD CKB
	Angiogenesis	NA	NA	NA	3/36	0.0162613	COL3A1 LUM FSTL1
	Coagulation	NA	NA	NA	5/138	0.0318956	KLF7 FN1 TIMP3 CD9 CRIP2
	Reactive Oxygen Species Pathway	NA	NA	NA	3/49	0.0328215	PRDX2 PRNP NDUFB4
C12_SGC	Term	Overlap	Adjusted.P.value	Genes	Overlap	Adjusted.P.value	Genes
	Epithelial Mesenchymal Transition	2/200	0.0502414	RGS4 IGFBP3	2/200	0.0360991	COL1A1 POSTN
	KRAS Signaling Up	2/200	0.0502414	IGFBP3 APOD	NA	NA	NA
	Myogenesis	2/200	0.0502414	IGFBP3 APOD	NA	NA	NA
C19_SGC	Term	Overlap	Adjusted.P.value	Genes	Overlap	Adjusted.P.value	Genes
	Myogenesis	7/200	0.005	EIF4A2 GABARAPL2 APOD DMD NCAM1 NAV2 SPTAN1	NA	NA	NA
	Adipogenesis	6/200	0.009	REEP5 NDUFA5 SNCG SLC1A5 ALDOA YWHAG	NA	NA	NA
	Epithelial Mesenchymal Transition	6/200	0.009	DST BASP1 COL5A3 MGP PMP22 FBLN2	NA	NA	NA
	Mitotic Spindle	6/199	0.009	DST KIF1B SORBS2 KIFAP3 KLC1 SPTAN1	NA	NA	NA
	G2-M Checkpoint	4/200	0.151	HSPA8 EWSR1 AMD1 DMD	NA	NA	NA
	Interferon Gamma Response	4/200	0.151	CD74 AUTS2 CASP4 PFKP	NA	NA	NA
	UV Response Dn	3/144	0.209	MAP1B PTEN PMP22	NA	NA	NA
	Complement	NA	NA	NA	4/200	0.036	C1QA CTSL FN1 CALM1
	Coagulation	NA	NA	NA	3/138	0.057	C1QA FN1 CD9
