# Supplementary material for: Daytime SHP2 inhibitor dosing, when immune cell numbers are elevated, shrinks neurofibromas
Source: Life Sci Alliance. 2025 Sep 24;8(12):e202503359. doi: 10.26508/lsa.202503359 (PMC12461152; doi:10.26508/lsa.202503359)
Supplement: Supplementary file 3 [file LSA-2025-03359_TableS2.xlsx]

## Sheet: Table
Antigen	Fluor	Clone	Vendor	Catalog #
CD209a	PE	4C9	BioLegend	142807
FcεRIα	FITC	45717	BioLegend	134305
CD115	BV785	AFS98	BioLegend	135535
CD11b	AF700	M1/70	BioLegend	101222
CD11c	eFluor™ 450	N418	Invitrogen/eBio	48-0114-82
CD14	BV785	Sa14-2	BioLegend	123329
CD163	PE-Dazzle™ 594	S15049I	BioLegend	155316
CD172a	PE-Cy7	P84	BioLegend	144021
CD19	BUV615	1D3	BD Biosciences	751213
CD2	PE-Cy7	RM2-5	BioLegend	140416
CD206	BV421	C068C2	BioLegend	141711
CD209a	APC	4C9	BioLegend	142805
CD4	BUV395	GK1.5	BD Biosciences	563790
CD44	BUV737	IM7	BD Biosciences	612799
CD45	BV711	30-F11	BioLegend	103149
CD49b	PE	DX5	BioLegend	108907
CD62L	BUV563	MEL-14	BD Biosciences	741230
CD86	RB744	GL-1	BD	757943
CD8a	BV570	53-6.7	BioLegend	100752
CX3CR1	PerCP-Cy5.5	SA011F11	BioLegend	149009
F4/80	BV650	BM8	BioLegend	123141
F4/80	PE	BM8	BioLegend	123110
Ly6C	AF488	HK1.4	BioLegend	128025
Ly6C	BV650	HK1.4	BioLegend	128039
Ly6G	APC-Cy7	1A8	BioLegend	127624
MERTK	BV605	2B10C42	BioLegend	151506
MHC II	V500	M5/114.15.2	BD Biosciences	562366
Nur77	PE-Dazzle™ 594	12.14	BioLegend	644222
PD1	BUV615	RMP1-30	BD Biosciences	752354
PD-L1	BUV615	10F.9G2	BD Biosciences	568085
TCRβ	BV805	H57-597	BioLegend	109243
TREM2	APC	237920	R&D Systems	FAB17291A

## Sheet: List
Antibody
CD209a PE
FcεRIα FITC
CD115 BV785
CD11b AF700
CD11c ef450
CD14 BV785
CD163 PE-Dazzle 594
CD172a PE-Cy7
CD19 BUV615
CD2 PE-Cy7
CD206 BV421
CD209a APC
CD4 BUV395
CD4 BUV395
CD44 BUV737
CD45 BV711
CD49b PE
CD62L BUV563
CD86 RB744
CD8a BV570
CX3CR1 PerCP-Cy5.5
F4/80 BV650
F4/80 PE
Ly6C AF488
Ly6C BV650
Ly6G APC-Cy7
MERTK BV605
MHC II V500
Nur77 PE-Dazzle 594
PD1 BUV615
PDL1 BUV615
TCRb BV805
TREM2 APC
Viability
